# Supplementary material for: Utilization of automated cilia analysis to characterize novel INPP5E variants in patients with non-syndromic retinitis pigmentosa
Source: Eur J Hum Genet. 2024 May 28;32(11):1412–8. doi: 10.1038/s41431-024-01627-6 (PMC11576733; doi:10.1038/s41431-024-01627-6)
Supplement: Supplementary file 2 — Supplemental Table 1 - Details of INPP5E patient outcomes from literature [file 41431_2024_1627_MOESM2_ESM.xlsx]

## Sheet: Sheet1
Identifier	Age	Sex	Mutation 1		Mutation 2		Type	Retina	Kidney	Liver	Polydactyly	MTS	ID	Neuro	Outcome and Other Phenotypes	Reference (PMID)
Patient 1	18	F	c. 1516 C>T	p.(Q506*)	c.847 G>A	p.(A283T)	Heterozygous	y	n	n	n	n	n	n	RP	This paper
Patient 2	54	M	c.1073 C>T	p. P358L	c.1073 C>T	p. 358L	Homozygous	y	n	n	n	n	n	n	RP	This paper
#121	57	F	c.844 G>A	p. G282R	c.1629 C>A	p.Y543*	Heterozygous	y	n	n	n	n	n	n	Reduced visual acuity, increased sensitivity to light; non-syndromic CRD	Birtel (29555955)(38)
A.II-1	8	M	c.1094 C>T	p.S365L	c.1800 C>G	p. D600E	Heterozygous	y	n	n	n	n	n	n	LCA, nystagmus, visual inattention	Sangermano (34188062)(2)
B.II-4	16	F	c.1862 G>A	p.R621Q	c.1862 G>A	p.R621Q	Homozygous	y	n	n	n	n	n	n	LCA, nystagmus, poor vision	Sangermano (34188062)
C.II-1	20	F	c.1862 G>A	p.R621Q	c.1862 G>A	p.R621Q	Homozygous	y	n	n	n	y	n	y	LCA, nystagmus	Sangermano (34188062)
D.II-4	55	F	c.1862 G>A	p.R621Q	c.1862 G>A	p.R621Q	Homozygous	y	n	n	n	n	n	n	LCA, nystagmus, oculodigital sign	Sangermano (34188062)
E.II-4	44	F	c.1670 G>A	p.R557H	c.1754 G>A	p.R585H	Heterozygous	y	n	n	n	n	n	n	RCD, nyctalopia	Sangermano (34188062)
F.II-1	16	F	c.473dup	p.N159*	c.746 C>T; 1787 G>C	p.S249F; R596T	Heterozygous	y	n	n	n	n	n	n	RCD, nyctalopia	Sangermano (34188062)
G.II-1	50	F	c.746 C>T; 1787 G>C	p.S249F; R596T	c.746 C>T; 1787 G>C	p.S249F; R596T	Homozygous	y	n	n	n	n	n	n	RCD, nyctalopia	Sangermano (34188062)
H.III-1	55	F	c.914 C>T	p.T305I	c.1456 C>T	p.R486C	Heterozygous	y	n	n	n	n	n	n	RCD, nyctalopia, phtophobia	Sangermano (34188062)
I.II-1	22	M	c.1402 C>T	p.R468C	c.1861 C>T	p.R621W	Heterozygous	y	n	n	n	n	n	n	RCD, nyctalopia	Sangermano (34188062)
J.II-1	41	M	c.1456 C>T	p.R486C	c.1577 C>T	p.P526L	Heterozygous	y	-	-	-	-	-	-	RCD, dark adaptation	Sangermano (34188062)
K.II-1	31	F	c.1754 G>A	p.R585H	c.1760delT	p.V587Gfs*7	Heterozygous	y	n	n	n	n	n	y	RCD, nyctalopia	Sangermano (34188062)
L.II-1	34	M	c.1393 G>A	p.V465I	c.1393 G>A	p.V465I	Homozygous	y	n	n	n	n	n	n	RCD, nyctalopia, visual field constriction	Sangermano (34188062)
#37	48	F	c.874 C>G	p.R292G	c.1753 C>T	p.R585C	Heterozygous	y	n	n	n	n	n	n	RP	Stone (28559085)(39)
#349	27	F	c.1862 G>A	p.R621Q	c.1543 C>T	p.R515W	Heterozygous	y	n	n	n	n	n	n	Cone-rod dystrophy	Stone (28559085)
#634	16	M	c.944 C>T	p.P315L	c.1774 C>G	p.R592G	Heterozygous	y	-	-	-	-	-	-	JS	Stone (28559085)
#130	-	F	c.1668 C>G	p.D556E	c.848 C>T	p.A283V	Heterozygous	y	n	n	n	n	n	n	LCA	Wang (26047050)(40)
II-1	-	F	c.1862 G>A	p.R621Q	c.700 dupC	p.L234Pfs*56	Heterozygous	y	n	n	n	y	y	y	JS	Tsurusaki (23034536)(41)
II-2	-	F	c.1862 G>A	p.R621Q	c.700 dupC	p.L234Pfs*57	Heterozygous	y	n	n	n	y	y	y	JS	Tsurusaki (23034536)
18-FBP_53	21	M	c.1133G>A	p.R378H	c.1862G>A	p.R621Q	Heterozygous	y	n	n	n	n	n	n	LCA, night blindness, visual field defects, nystagmus	Porto (29186038)(42)
Sharon-1	-	-	c.1862 G>A	p.R621Q	c.1862 G>A	p.R621Q	Homozygous	y	-	-	-	-	-	-	LCA	Sharon (31456290)(43)
62-372	3	M	c.473del	p.g158Vfs*40	c.1304 G>A	p.R435G	Heterozygous	y	y	n	n	-	-	-	JS	Brooks (30055837)(44)
63-352	14	M	c.1784_1787del	p.V595Gfs*21	c.1862 G>A	p.R621G	Heterozygous	y	y	y	n	-	-	-	JS	Brooks (30055837)
64-7504	19	F	c.1565 G>C	p.G522A	c.1565 G>C	p.G522A	Heterozygous	y	n	n	n	-	-	-	JS	Brooks (30055837)
64-7503	20	F	c.1565 G>C	p.G522A	c.1565 G>C	p.G522A	Heterozygous	y	n	n	n	-	-	-	JS	Brooks (30055837)
UW011-3	-	-	c.907 G>A	p.V303M	c.1021G>A	p.G341S	Heterozygous	-	-	-	-	-	-	-	JS	Bachman-Gagescu (26092869)(45)
UW107-3	-	-	c.1684A>G	p.S562G	c.1021G>A	p.G341S	Heterozygous	-	-	-	-	-	-	-	JS	Bachman-Gagescu (26092869)
UW107-4	-	-	c.1684A>G	p.S562G	c.1021G>A	p.G341S	Heterozygous	-	-	-	-	-	-	-	JS	Bachman-Gagescu (26092869)
UW208-3	-	-	c.1064C>T	p.T355M	c.944C>T	p.P315L	Heterozygous	-	-	-	-	-	-	-	JS	Bachman-Gagescu (26092869)
UW214-3	-	-	c.1760delT	p.V587Gfs*7	c.1162G>T	p.V388L	Heterozygous	-	-	-	-	-	-	-	JS	Bachman-Gagescu (26092869)
UW214-4	-	-	c.1760delT	p.V587Gfs*7	c.1162G>T	p.V388L	Heterozygous	-	-	-	-	-	-	-	JS	Bachman-Gagescu (26092869)
UW217-3	-	-	c.1754G>A	p.R585H	c.1249T>C	p.S417P	Heterozygous	-	-	-	-	-	-	-	JS	Bachman-Gagescu (26092869)
UW235-3	-	-	c.1897_1898delCA	p.Q633Efs*64	c.1304G>A	p.R435Q	Heterozygous	-	-	-	-	-	-	-	JS	Bachman-Gagescu (26092869)
UW238-3	-	-	c.1154G>A	p.C385Y	c.1154G>A	p.C385Y	Homozygous	-	-	-	-	-	-	-	JS	Bachman-Gagescu (26092869)
UW289-3	-	-	c.1064C>T	p.T355M	c.1064C>T	p.T355M	Homozygous	-	-	-	-	-	-	-	JS	Bachman-Gagescu (26092869)
UW294-3	-	-	c.1577C>T	p.P526L	c.1468G>T	p.D490Y	Heterozygous	-	-	-	-	-	-	-	JS	Bachman-Gagescu (26092869)
Tiwari-1	-	-	c.746 C>T	p.S249F	-	-	Heterozygous	y	-	-	-	-	-	-	Best Macular Dystrophy	Tiwari (27353947)(46)
RP374	20	F	c.1073 C>T	p.P358L	c.1669 C>T	p.R577C	Heterozygous	y	n	n	n	-	n	n	RP, poor vision, night blindness	Xu (25999675)(33)
F838-21	6	-	c.925C>T	p.Q309X	-	-	Heterozygous	-	y	-	-	-	-	-	NPHP	Gee (24257694)(47)
F838-1	7	-	c.925C>T	p.Q309X	-	-	Heterozygous	-	y	-	-	-	-	-	NPHP	Gee (24257694)
V-1	50	M	c.1879 C>T	p.Q627*	c.1879 C>T	p.Q627*	Homozygous	y	n	-	n	-	y	-	JS/MORM	Khan (31173343)(48)
VI-2	9	M	c.1879 C>T	p.Q627*	c.1879 C>T	p.Q627*	Homozygous	y	n	-	n	-	y	-	JS/MORM	Khan (31173343)
VI-3	7	F	c.1879 C>T	p.Q627*	c.1879 C>T	p.Q627*	Homozygous	y	n	-	n	-	y	-	JS/MORM	Khan (31173343)
VI-6	8	M	c.1879 C>T	p.Q627*	c.1879 C>T	p.Q627*	Homozygous	y	y	-	n	-	y	-	JS/MORM	Khan (31173343)
VI-7	5	M	c.1879 C>T	p.Q627*	c.1879 C>T	p.Q627*	Homozygous	y	y	-	n	-	y	-	JS/MORM	Khan (31173343)
VI-9	10	M	c.1879 C>T	p.Q627*	c.1879 C>T	p.Q627*	Homozygous	y	n	-	n	-	y	-	JS/MORM	Khan (31173343)
VI-10	1	M	c.1879 C>T	p.Q627*	c.1879 C>T	p.Q627*	Homozygous	y	-	-	n	-	y	-	JS/MORM	Khan (31173343)
VI-11	19	M	c.1879 C>T	p.Q627*	c.1879 C>T	p.Q627*	Homozygous	-	n	-	n	-	y	-	JS/MORM	Khan (31173343)
VI-12	15	M	c.1879 C>T	p.Q627*	c.1879 C>T	p.Q627*	Homozygous	-	n	-	n	-	y	-	JS/MORM	Khan (31173343)
proband	6	F	c.1303 C>T	p.R435W	c.1303 C>T	p.R435W	Homozygous	n	y	n	-	y	y	y	JS	Shetty (29230161)(49)
Case 2	4	F	c.1303 C>G	p.R435G	c.1303 C>G	p.R435G	Homozygous	n	y	n	y	y	y	y	JS	Sonmez (25818971)(50)
COR28	2	F	c.1420 T>C	p.W474R			-	n	n	n	n	y	y	y	JS, Arachnoid Cycst	Travaglini (23386033)(51)
COR64-1	11	M	c.1277 C>A	p.T426N	c.1277 C>A	p.T426N	Homozygous	n	n	n	n	y	y	y	JS	Travaglini (23386033)
COR64-2	15	M	c.1277 C>A	p.T426N	c.1277 C>A	p.T426N	Homozygous	n	n	n	n	y	y	y	JS	Travaglini (23386033)
COR64-3	18	F	c.1277 C>A	p.T426N	c.1277 C>A	p.T426N	Homozygous	n	n	n	n	y	n	y	JS	Travaglini (23386033)
COR176	14	M	c.1629 C>G	p.Y543X	c.1629 C>G	p.Y543X	Homozygous	y	n	n	n	y	y	y	JS	Travaglini (23386033)
COR199-1	15	F	c.1629 C>G	p.V303M	c.1753 C>T	p.R585C	Heterozygous	y	n	n	n	y	y	y	JS	Travaglini (23386033)
COR199-2	20	F	c.1629 C>G	p.V303M	c.1753 C>T	p.R585C	Heterozygous	y	n	n	n	y	y	y	JS	Travaglini (23386033)
MTI-146	1.75	M	c.1035 G>C	p.345S	c.1035 G>C	p.345S	Homozygous	y	n	n	n	y	y	y	JS, Bruxism	Travaglini (23386033)
MTI-240	3	M	c.856 C>A	p.G286R	c.856 C>A	p.G286R	Homozygous	n	n	n	n	y	y	y	JS	Travaglini (23386033)
MTI-430	1.8	F	c.1034 G>A	p.435Q	c.1034 G>A	p.435Q	Homozygous	y	n	n	n	y	y	y	JS	Travaglini (23386033)
MTI-888-1	1	M	c.1921 T>C	p.C641R	c.1921 T>C	p.C641R	Homozygous	y	n	n	n	y	y	y	JS	Travaglini (23386033)
MTI-888-2	8	M	c.1921 T>C	p.C641R	c.1921 T>C	p.C641R	Homozygous	y	n	n	n	y	y	y	JS	Travaglini (23386033)
MTI-1521-1	3	M	c.1921 T>C	p.C641R	c.1921 T>C	p.C641R	Homozygous	y	n	n	n	y	y	y	JS, Ptosis	Travaglini (23386033)
MTI-1521-2	1	M	c.1921 T>C	p.C641R	c.1921 T>C	p.C641R	Homozygous	n	n	n	n	y	y	y	JS	Travaglini (23386033)
JBS-011-1	2	M	c.1600 T>G	p.Y534D	c.1862 G>A	p.R621Q	Heterozygous	-	y	-	n	y	-	y	JS	Travaglini (23386033)
JBS-011-2	6	M	c.1600 T>G	p.Y534D	c.1862 G>A	p.R621Q	Heterozygous	n	y	n	n	y	y	y	JS	Travaglini (23386033)
JBS-024	4	M	c.1688 G>A	p.R563H	c.1688 G>A	p.R563H	Homozygous	-	n	n	n	y	y	y	JS	Travaglini (23386033)
MTI-007-1	-	-	c.1537 C>T	p.R512W	c.1546 C>T	p.R515W	Heterozygous	y	n	n	n	y	y	y	JS	Bielas (19668216)(52)
MTI-007-2	-	-	c.1537 C>T	p.R512W	c.1546 C>T	p.R515W	Heterozygous	y	n	n	n	y	y	y	JS	Bielas (19668216)
MTI-007-3	-	-	c.1537 C>T	p.R512W	c.1546 C>T	p.R515W	Heterozygous	y	n	n	n	y	y	y	JS	Bielas (19668216)
MTI-007-4	-	-	c.1537 C>T	p.R512W	c.1546 C>T	p.R515W	Heterozygous	y	n	n	n	y	y	y	JS	Bielas (19668216)
MTI-007-5	-	-	c.1537 C>T	p.R512W	c.1546 C>T	p.R515W	Heterozygous	y	n	n	n	y	y	y	JS	Bielas (19668216)
MTI-008-1	-	-	c.1691 G>A	p.R563H	c.1691 G>A	p.R563H	Homozygous	y	n	n	n	y	y	y	JS, Plagiocephaly	Bielas (19668216)
MTI-008-2	-	-	c.1691 G>A	p.R563H	c.1691 G>A	p.R563H	Homozygous	y	n	n	n	y	y	y	JS, Plagiocephaly	Bielas (19668216)
MTI-008-3	-	-	c.1691 G>A	p.R563H	c.1691 G>A	p.R563H	Homozygous	y	n	n	n	y	y	y	JS, Plagiocephaly	Bielas (19668216)
MTI-008-4	-	-	c.1691 G>A	p.R563H	c.1691 G>A	p.R563H	Homozygous	y	n	n	n	y	y	y	JS, Plagiocephaly	Bielas (19668216)
MTI-134	-	-	c.1537 C>T	p.R512W	c.1546 C>T	p.R515W	Heterozygous	n	y	n	n	y	y	y	JS	Bielas (19668216)
MTI-610-1	-	-	c.1305 G>A	p.R435Q	c.1305 G>A	p.R435Q	Homozygous	n	y	n	n	y	y	y	JS, Microcephaly	Bielas (19668216)
MTI-610-2	-	-	c.1305 G>A	p.R435Q	c.1305 G>A	p.R435Q	Homozygous	n	n	n	n	y	y	y	JS, Microcephaly	Bielas (19668216)
MTI-627-1	-	-	c.1738 A>G	p.K580E	c.1738 A>G	p.K580E	Homozygous	n	n	y	n	y	y	y	JS	Bielas (19668216)
MTI-627-2	-	-	c.1738 A>G	p.K580E	c.1738 A>G	p.K580E	Homozygous	n	n	y	n	y	y	y	JS	Bielas (19668216)
MTI-627-3	-	-	c.1738 A>G	p.K580E	c.1738 A>G	p.K580E	Homozygous	n	n	y	n	y	y	y	JS	Bielas (19668216)
COR-10-1	-	-	c.1132 C>T	p.R378C	c.1132 C>T	p.R378C	Homozygous	y	n	n	n	y	y	y	JS	Bielas (19668216)
COR-10-2	-	-	c.1132 C>T	p.R378C	c.1132 C>T	p.R378C	Homozygous	y	n	n	n	y	y	y	JS	Bielas (19668216)
COR-21	-	-	c.1132 C>T	p.R378C	c.1132 C>T	p.R378C	Homozygous	y	n	y	n	y	-	y	JS	Bielas (19668216)
II:1	19	M	-	p.Y588C	-	p.Y588C	Homozygous	n	n	n	n	-	y	y	N/A	de Goed (26748598)(53)
II:5	15	F	-	p.Y588C	-	p.Y588C	Homozygous	n	n	n	n	-	y	y	N/A	de Goed (26748598)
II:7	7	M	-	p.Y588C	-	p.Y588C	Homozygous	n	n	n	n	-	y	y	N/A	de Goed (26748598)
II:8	7	M	-	p.Y588C	-	p.Y588C	Homozygous	n	n	n	n	-	y	y	N/A	de Goed (26748598)
II:9	12	M	-	p.Y588C	-	p.Y588C	Homozygous	n	n	n	n	n	y	y	MORM/JS, Dandy Walker malformation	de Goed (26748598)
II:10	10	F	-	p.Y588C	-	p.Y588C	Homozygous	n	n	n	y	y	y	y	JS	de Goed (26748598)
#25	4	M	c.1064C>T	P.T355M	c.1064C>T	P.T355M	Homozygous	n	n	n	n	y	y	y	JS	Devi (32139166)(54)
#26	2	M	c.1862 G>A	p.R621Q	c.1862 G>A	p.R621Q	Homozygous	n	n	n	n	y	y	y	JS	Devi (32139166)
#3773	23	M	c.1861 C>T	p.R621W	c.1861 C>T	p.R621W	Homozygous	y	n	-	-	n	-	-	LCA	Wang (23847139)(55)
Patient 1	19	F	c.1565 G>C	p.G552A	c.1565 G>C	p.G552A	Homozygous	y	n	n	-	y	y	y	JS	Hardee (29052317)(56)
Patient 2	18	F	c.1565 G>C	p.G552A	c.1565 G>C	p.G552A	Homozygous	y	n	n	-	y	y	y	JS	Hardee (29052317)
Girl	13	F	c.1897C>T	p.G633*	c.1897C>T	p.Q633*	Homozygous	y	-	-	-	n	y	-	MORM, cone-rod dystrophy, obesity	Torkar (34211432)(57)
